# Supplementary material for: Review on infection control strategies to minimize outbreaks of the emerging pathogen Elizabethkingia anophelis
Source: Antimicrob Resist Infect Control. 2023 Sep 8;12:97. doi: 10.1186/s13756-023-01304-1 (PMC10486102; doi:10.1186/s13756-023-01304-1)
Supplement: Supplementary file 2 — Supplementary Material 2 [file 13756_2023_1304_MOESM2_ESM.xlsx]

## Sheet: Outbreaks
Outbreak number	Reference	Period	Country	Typing performed	Environmental surveillance performed	Determination	Number of infected patients	Setting	Method of detection in clinical samples	Method of species determination	Typing method	Number of clinical isolates typed	Cluster size	Cluster definition	Observed similarity	Environmental surveillance	Surveillance culture method	Positive environmental cultures	Environmental isolate related to outbreak cluster	Source	Possible transmission route	Reference
1	Guerpillon 2022	2020 (sept) - 2021 (Sept)	France	yes	yes	EKA	20	healthcare facilities	n/a	MALDI-TOF, WGS	WGS	20	20	n/a	4-28 SNPs	Several cultures including water from the central city water tank and from several hospital wards, water for dialysis and the dialysis fluid, seven bottles of disinfectant from the emergency unit, oxygen masks used in hemodialysis, distributed oxygen gases, tap water and a rainwater cistern from the home of one patient.	colombia agar	none	n/a	Unknown	Unknown	Guerpillon 2022
2	Nievas 2022	2020 (July - Sept)	Argentina	yes	yes	EKA	9	neonatal unit	KPC CHROMagar (rectal swabs n=6) or n/a (n=3)	MALDI-TOF, 16S	WGS	9	8	n/a	n/a	50 cultures from 25 potential surfaces and equipment including incubators, monitors, sinks, faucets, aerators and water from faucets.	n/a	Faucet aerator in material washing waste basin (n=1)	Yes	Faucet aerator	Water	Nievas 2022
3	Jian 2019	2017 - 2018	Taiwan	yes	no	EKA	20 (bacteremia)	hospital ward	n/a	MALDI-TOF	RAPD-PCR	20	Cluster 1/2/3: 3; Cluster 4/5/6: 2	>85%	>87%	Environmental surveillance not performed						Jian 2019
4	Sahoo 2019	2017 (Aug - Sept)	India	yes	no	EKA	9 (bacteremia)	hospital ward	n/a	VITEK-2, 16S*	Rep-PCR	9	Cluster 1: 3; Cluster 2: 2; Cluster 3: 2	n/a	n/a	Environmental surveillance not performed						Sahoo 2019
5	Yung 2018	2017 (May)	Singapore	no	yes	EKA	3	pediatric intensive care unit	n/a	MALDI-TOF, 16S*	Typing not performed					27 cultures from 9 water points: sinks, aerator swabs and water samples.	n/a	2 water samples, 4 aerators, 3 sinks (n=9)	Typing not performed	Water taps	Health care worker's hands	Yung 2018
6	Choi 2019	2016 (Jan) - 2017 (June)	South Korea	yes	yes	EKA	79	intensive care unit, hospital ward	n/a	MALDI-TOF, 16S	PFGE	40	Cluster V: 25; Cluster VII: 6; Cluster I/III/IV: 2	n/a	>88%	281 swab cultures of equipment and surfaces within patient rooms, restrooms, nursing stations, electronics, furniture, patient care devices, patient transport carts, sinks, and water taps.	BA and MAC, 24h	4 water taps in ICU, 2 washbasins in ICU, 1 suction regulator in hospital ward (n=7)	Yes, all 7 environmental isolates in Cluster 1	Cluster 1: water taps. Other clusters: unknown.	Water	Choi 2019
7	Navon 2016	2014 (June 2) - 2016 (March)	USA (IL)	yes	no	EKA	10	healthcare facilities	n/a	WGS	PFGE + WGS	11	10	<60 SNPs	9–60 SNPs	Environmental surveillance not performed						Navon 2016
8	Perrin 2017, Figueroa Castro 2017, Coyle 2017, Elbadawi 2016	2015 (Nov) - 2016 (June)	USA (WI)	yes	yes	EKA	63	healthcare facilities	n/a	MALDI-TOF, WGS*	WGS	69	66; Subcluster 1: 13/69; Subcluster 2: 6/69; Subcluster 3: 9/69; Subcluster 4: 3/69; Subcluster 5: 2/69; Subcluster 6: 26/69	n/a	n/a	41 cultures of healthcare and personal care products, 29 samples of tap water 61 water-associated biofilm samples (n=131)	n/a	1 sample of standing water with contaminated patient material	n/a	Unknown	Unknown	Perrin 2017, Figueroa Castro 2017, Coyle 2017, Elbadawi 2016
9	Lee 2021, Lee 2022	2015 - 2018	Taiwan	yes	yes	EKA	26	respiratory care center	n/a	MALDI-TOF, WGS	PFGE + WGS	26 (PFGE), 18 (WGS)	26 (PFGE), 18 (WGS)	>80% (PFGE), n/a (WGS)	>82% (PFGE), n/a (WGS)	34 tap water samples and 117 surface swabs (beds, monitors, remote controllers, light switches feedings tubes/bags swabs and sputum suction regulator swabs)	Tryptic soy broth, 48h followed by BA and MAC 18-24h CO2	18 tap water samples and 4 surface swabs (2 feedings tubes/bags and 2 sputum suction regulators) (n=22)	Yes, 4/4 surface swabs and 5/14 water samples were related (PFGE). Typing not performed on remaining 4 water samples.	Water taps	Feeding tube/bag and sputum suction devices	Lee 2021, Lee 2022
10	Burnard 2020	2012 - 2018	Australia	yes	yes	EKA	14	hospital ward	n/a	MALDI-TOF, WGS	WGS	14	2	n/a	2-18 SNPs	n/a	5% horse agar	3 sinks, 2 sink drains and one handrail (n=6)	Yes, 2 sink swab related to outbreak isolates. Other 4 isolates not related.	Sink	Unknown	Burnard 2020
11	Teo 2013, Teo 2014, Balm 2013	2012 (Aug - Sept)	Singapore	yes	yes	EKA	5	intensive care unit	BA, 36°C, 48hrs	MALDI-TOF, 16S, WGS*	Rep-PCR, WGS	3	3	n/a	>99% similar or <30 SNPs	15 swabs of equipment or re-usable items, 79 aerator swabs, swabs of internal surfaces of 5 water taps, 10 samples of dialysis water in patient rooms, 8 samples from dialysis taps in dialysis centres, 6 aerators in OR scrub rooms, unknown number of water samples of central water supply.	BA, 48h	35 aerator swabs, 5 swabs of internal surface of water taps.*	14/14 aerator swabs were >99% similar to clinical isolates (Rep-PCR); 2/4 aerator swabs <180 SNP difference (WGS)	Water taps	Water	Teo 2013, Teo 2014, Balm 2013
12	Wang 2020	2012-2018	China	yes	no	EKA	35	hospital ward	n/a	16S, species specific PCR	PFGE	34	Cluster A: 8; Cluster H/I: 4; Cluster D: 3; Cluster F/G/J/K/M: 2	n/a	>85%	Environmental surveillance not performed						Wang 2020
13	Lin 2018	2005-2016	Taiwan	yes	no	EKA	67	hospital ward	n/a	16S	PFGE	66	Cluster 10: 20; Cluster 1: 16; Cluster 12: 7; Cluster 7: 6; Cluster 11: 3; Cluster 4/6: 2	>85%	>85%	Environmental surveillance not performed						Lin 2018
14	Lau 2016	2004 - 2013	Hong Kong	yes	no	EKA	17 (bacteremia)	hospital ward	n/a	MALDI-TOF, 16S*	PFGE	17	2	n/a	>93%	Environmental surveillance not performed						Lau 2016
15	Kottapalli 2021	2021 (Mar - May)	India	no	yes	EKM/EKA	10	intensive care units	n/a	VITEK-2	Typing not performed					water from ICU taps and water treatment plants, monitor, syringe pump, intravenous stand, bed-Side rail, pendant, suction jar, ventilator, sink basin, heat and moisture exchanger filter, saline solution and side locker trolley, health-care workers hands	n/a	tap water from ICUs	Typing not performed	Tap water faucets	Water	Kottapalli 2021
16	Jassat 2022	June - Aug 2019	South Africa	yes	yes	EKM/EKA	11	pediatric intensive care unit	n/a	VITEK-2	PFGE	5	5	n/a	n/a	ventilator circuits, medication vials, high-touch equipment (including computer keyboards), laryngoscopes and other respiratory equipment used during resuscitation, rinsing and handwashing areas, healthcare workers hands	n/a	none	n/a	Unknown	Unknown	Jassat 2022
17	Balakrishnan 2017	2015 (Sept) - 2016 (May)	India	no	yes	EKM/EKA	6	hemodialysis unit	n/a	n/a	Typing not performed					Raw water, RO treated water, dialysis ports, dialysate, dialyser wash area, sinks, and dialyzer storage areas	n/a	dialyzer racks	Typing not performed	Dialyzer racks	Direct exposure	Balakrishnan 2017
18	Huang 2017	2011 (Jan) - 2015 (July)	Taiwan	yes	no	EKM/EKA	53 (bacteremia)	hospital ward	n/a	VITEK-2, MALDI-TOF	PFGE	51	Cluster 1: 17; Cluster 2: 12; Cluster 3-7: 2	≥90%	≥90%	Environmental surveillance not performed						Huang 2017
19	Kuo 2021	2002 - 2018	Taiwan	yes	no	EKM/EKA	90	hospital ward	n/a	MALDI-TOF, 16S, PCR	PFGE	79	A1: 15; A2: 5	>80%	>82%	Environmental surveillance not performed						Kuo 2021
20	Moore 2016	2012 (Jan) - 2013 (Oct)	UK	yes	yes	EKM/EKA	30	intensive care unit	n/a	MALDI-TOF	PFGE	9	Cluster 1: 7; Cluster 2: 2	n/a	>80%	Water from all clinical taps in the critical care unit (three times)	MAC, 37°C, 48 hours	7 isolates from 5 sinks	5/7 isolates related (3 sinks)	Cluster 1: sinks; Cluster 2: unknown	Water	Moore 2016
21	Tai 2017	2012 (Mar - May)	Taiwan	yes	yes	EKM/EKA	3	neonatal ward	BA and EMB	Biochemical profile (VITEK ID)	PFGE	3	3	n/a	n/a	feeding bottles, pacifiers and storage boxes, sinks, taps and refrigerator handles in postpartum wards, the nursery and the delivery room, focusing on moist areas (n=24)	BA and EMB			Box and/or covers for pacifiers	Direct exposure	Tai 2017
22	Ratnamani 2013	2011 (Dec) - 2012 (June)	India	no	yes	EKM/EKA	8	intensive care unit	trypticase soy broth and incubated TSB 35-37°C 48h, BA, 35-37°C 18-24h	VITEK 2	Typing not performed					environment swabs (n=63) and water samples (n=35)	TSB 35-37°C 48h, followed by BA + MAC 35-37°C 18-24h	Water used for hand washing in the ICU and one swab from the handwash sink	Typing not performed	Water used for hand washing, sink	contaminated water for hand washing	Ratnamani 2013
23	Tai 2015	2010 (Dec) - 2011 (Jan)	Taiwan	yes	yes	EKM/EKA	9	intensive care unit	n/a	n/a	PFGE	3	9	n/a	n/a	n/a	n/a	two from the inner surface of a faucet, two from ventilator outlet tubing, and 1 from a humidifier bottle.	Yes	Tap water	Rinsing respiratory circuit devices with tap water	Tai 2015
24	Shailaja 2014	2009 (Jan) - 2010 (Dec)	India	yes	yes	EKM/EKA	9	neonatal intensive care unit	BACTEC, BA, CHOC, 37°C,	VITEK-2, 16S	n/a	7	Isolates not related	n/a	n/a	water from incubators, tap water, suction fluids, the disinfectants and screening of asymptomatic healthy babies (rectal and umbilical swabs)	n/a	none	n/a	Unknown	Unknown	Shailaja 2014
25	Chang 2014	2007 (Aug) - 2011 Jan)	Taiwan	yes	no	EKM/EKA	39	hospital ward	n/a	VITEK-2, 16S	PFGE	4	11	n/a	≥77.8%	Environmental surveillance not performed						Chang 2014
26	Weaver 2010	2007 (Dec) - 2008 (April)	USA (IL)	yes	yes	EKM/EKA	19	respiratory care center	n/a	Biochemical profile	PFGE	16	Cluster 1: 11; Cluster 2: 4	n/a	n/a	swab samples from sinks, faucets, drains, gastric feeding tube irrigation systems, tracheostomy humidifier vents, and tracheostomy aerosol tubing (n=106)	BA and McC, 35-37°C, 18-24hrs	One swab from sink drain	no	Unknown	Unknown	Weaver 2010
27	Ceyhan 2008	2006 (July) - 2007 (Jan)	Turkey	yes	yes	EKM/EKA	13	neonatal intensive care, pediatric ward	n/a	n/a	Rep-PCR	13	13	n/a	> 94%	all inpatient equipment, including mechanical ventilators, ventilator humidifier boxes, endotracheal tubes, catheters, and incubators; the hospital water supply; surfaces, including sinks, faucets, doors and door handles, electrical and TV buttons, telephones, computer keyboards, and covers of patient files; and parenteral and antiseptic solutions. These cultures were then repeated twice weekly. …	n/a	Senior resident’s hands, powdered infant formula, electrical button located, computer keybord, phone, doorknob and an Ambu bag.	Yes	infant formulas, wet areas, dry surfaces, equipment, and the hands of health care workers	Direct exposure and health care worker's hand.	Ceyhan 2008
28	Wang 2009	2006 (Aug - Nov)	Taiwan	yes	yes	EKM/EKA	133 isolates	intensive care unit	BA, 35-37°C, 18-24hrs; no information on ICU patient surveillance cultures	biochemical profile	PFGE	21	Cluster 1: 2; cluster 2: 2, cluster 3: 2	>80%	>80%	Inner surfaces of ICU tap water faucet aerators from 7 areas (n=162)	BA, 37°C, 3-5 days	13 (n=7 from MICA a)	yes, four clinical isolates similar to isolates from faucet cultures	Tap water faucets	water	Wang 2009
29	Lin 2009	2004 (Jan) - 2007 (Feb)	Taiwan	yes	no	EKM/EKA	32 (bacteremia)	hospital ward	BACTEC	VITEK-2	PFGE	32	Cluster 1/2/3: 2	n/a	>98%	Environmental surveillance not performed						Lin 2009
30	Issack 2011	2002 (Aug) - 2003 (Dec)	Mauritius	no	yes	EKM/EKA	8	neonatal ward	CBA (O2 and Ø), CLED and CHOC (CO2)	biochemical profile	Typing not performed					incubator water (58), oxygen humidifier water (24), suction fluid (23), disinfectants (12) and tap water (5) and 14 miscellaneous specimens (n=136)	CLED	water from incubators (n=2), suction fluid in the neonatal and labour wards (n=6), suction fluid from the operating theatre (n=1)	Typing not performed	Unknown	Incubators	Issack 2011
31	Maraki 2009	2002 (Apr - Oct)	Greece	yes	yes	EKM/EKA	4	neonatal intensive care unit	CBA, CHOC and McC, 35°C, 48hrs	biochemical profile, 16S	PFGE	4	4	n/a	5/6: 100%; 1/6 n/a	Multiple samples: humid places, mechanical ventilators and their humidifier boxes, infant incubators, parenteral and antiseptic solutions, endotracheal tubes, feeding bottles, sinks, faucets, and door handles, throats and fingers of HCWs	CBA, CHOC and McC, 35°C, 48hrs	none	n/a	Unknown	Unknown	Maraki 2009
32	Güngör 2003 Tekerekoglu 2003	2001 (Sept 13-24)	Turkey	yes	yes	EKM/EKA	4 (bacteremia)	neonatal intensive care unit	BACTEC culture vials	biochemical profile	AP-PCR	4	4	n/a	n/a	Ventilators (2), incubators (8), sink-tap, antiseptic solutions (4), venous catheters lines (4), baby feeding bottles (9), original (1) and o-pened (1) nutritional solution	BA and EMB, 35°C, 24hrs.	nutritional lipid stock bottle(n=1)	yes	Stock bottle of lipid solution for parenteral nutrition	Direct exposure	Güngör 2003 Tekerekoglu 2003
33	Chiu 2000	1996 (Sept) - 1999 (Mar)	Taiwan	yes	no	EKM/EKA	11	neonatal ward, hospital ward	n/a	biochemical profile, 16S	RAPD-PCR	4	4	n/a	n/a	Environmental surveillance not performed						Chiu 2000
34	Yannelli 1999	1996 (Dec) - 1997 (Jan)	USA (NY)	no	yes	EKM/EKA	4	cardiac care unit	TSA + 5% sheep blood + CHOC 35°C, 72h	biochemical profile	Typing not performed					sink water spigots (3), tap water samples (5), jnterior walls of the ice machines (2), inspiratory (3) and expiratory (3) ports and heated nebulizers (3). Sterile water samples for ventilator humification (3) or used for irrigation (3), tube feeding (3), supplemental egg white feeding (3) and handcultures of staff members (10), dialysis tap water (6) (n=38)	TSA + 5% sheep blood + CHOC 35°C, 72h	none	Typing not performed	Unknown	Unknown	Yannelli 1999
35	Pokrywka 1993	1990 (Feb) - 1990 (July)	USA (PA)	no	yes	EKM/EKA	59	intensive care unit	n/a	biochemical profile	Typing not performed					sink spigots, swabs and ssamples from the ice machine, samples from washer-pasteurizer tanks, pasteurized silicone ventilator tubing	BA, EMBG, 37°C, 24-72h	ice samples, swabs from the ice machines, sink spigots	Typing not performed	Pasteurizer tanks	Reusable respiratory tubes	Pokrywka 1993

## Sheet: References
References
Balakrishnan 2017	Balakrishnan S, Sankar P, Shareek PS, Nath J, Pisharody R. Elizabethkingia meningoseptica outbreak in adult hemodialysis unit-outbreak investigation and intervention analysis. Nephrol Dial Transplant. 2017;32((Shareek P.S.) Infectious Diseases, SUT Hospital Pattom, Thiruvananthapuram, India):iii672. doi:10.1093/ndt/gfx178
Balm 2013	Balm MND, Salmon S, Jureen R, et al. Bad design, bad practices, bad bugs: frustrations in controlling an outbreak of Elizabethkingia meningoseptica in intensive care units. J Hosp Infect. 2013;85(2):134-140. doi:10.1016/j.jhin.2013.05.012
Burnard 2020	Burnard D, Gore L, Henderson A, et al. Comparative Genomics and Antimicrobial Resistance Profiling of Elizabethkingia Isolates Reveal Nosocomial Transmission and In Vitro Susceptibility to Fluoroquinolones, Tetracyclines, and Trimethoprim-Sulfamethoxazole. J Clin Microbiol. 2020;58(9):e00730-20. doi:10.1128/JCM.00730-20
Ceyhan 2008	Ceyhan M, Yildirim I, Tekeli A, et al. A Chryseobacterium meningosepticum outbreak observed in 3 clusters involving both neonatal and non-neonatal pediatric patients. Am J Infect Control. 2008;36(6):453-457. doi:10.1016/j.ajic.2007.09.008
Chang 2014	Chang YC, Lo HH, Hsieh HY, Chang SM. Identification and epidemiological relatedness of clinical Elizabethkingia meningoseptica isolates from central Taiwan. J Microbiol Immunol Infect. 2014;47(4):318-323. doi:10.1016/j.jmii.2013.03.007
Chiu 2000	Chiu CH, Waddingdon M, Greenberg D, Schreckenberger PC, Carnahan AM. Atypical Chryseobacterium meningosepticum and meningitis and sepsis in newborns and the immunocompromised, Taiwan. Emerg Infect Dis. 2000;6(5):481-486. doi:10.3201/eid0605.000506
Choi 2019	Choi MH, Kim M, Jeong SJ, et al. Risk Factors for Elizabethkingia Acquisition and Clinical Characteristics of Patients, South Korea. Emerg Infect Dis. 2019;25(1):42-51. doi:10.3201/eid2501.171985
Coyle 2017	Coyle AL. Elizabethkingia anophelis: Exploring the outbreak of disease in the Midwest. Nursing (Lond). 2017;47(3):61-63. doi:10.1097/01.NURSE.0000512887.67622.84
Elbadawi 2016	Elbadawi LI, Borlaug G, Gundlach K, et al. A large and primarily community associated outbreak of elizabethkingia anophelis infections, wisconsin, 2015-2016. Open Forum Infect Dis. 2016;3. doi:10.1093/ofid/ofw195.09
Figueroa Castro 2017	Figueroa Castro CE, Johnson C, Williams M, et al. Elizabethkingia anophelis: Clinical Experience of an Academic Health System in Southeastern Wisconsin. Open Forum Infect Dis. 2017;4(4):ofx251. doi:10.1093/ofid/ofx251
Guerpillon 2022	Guerpillon B, Fangous MS, Le Breton E, et al. Elizabethkingia anophelis outbreak in France. Infect Dis Now. 2022;52(5):299-303. doi:10.1016/j.idnow.2022.05.005
Güngör 2003	Güngör S, Ozen M, Akinci A, Durmaz R. A Chryseobacterium meningosepticum outbreak in a neonatal ward. Infect Control Hosp Epidemiol. 2003;24(8):613-617. doi:10.1086/502261
Huang 2017	Huang YC, Huang YW, Lin YT, Wang FD, Chan YJ, Yang TC. Risk factors and outcome of levofloxacin-resistant Elizabethkingia meningoseptica bacteraemia in adult patients in Taiwan. Eur J Clin Microbiol Infect Dis. 2017;36(8):1373-1380. doi:10.1007/s10096-017-2942-7
Issack 2011	Issack MI, Neetoo Y. An outbreak of Elizabethkingia meningoseptica neonatal meningitis in Mauritius. J Infect Dev Ctries. 2011;5(12):834-839. doi:10.3855/jidc.1885
Jassat 2022	Jassat R, Jeena PM. The emergence of Elizabethkingia meningoseptica infections in a quaternary-level paediatric intensive care unit in Durban, South Africa. S Afr J Child Health. 2022;16(1):39-44. doi:10.7196/SAJCH.2022.v16.i1.1849
Jian 2019	Jian MJ, Cheng YH, Chung HY, et al. Fluoroquinolone resistance in carbapenem-resistant Elizabethkingia anophelis: phenotypic and genotypic characteristics of clinical isolates with topoisomerase mutations and comparative genomic analysis. J Antimicrob Chemother. 2019;74(6):1503-1510. doi:10.1093/jac/dkz045
Kottapalli 2021	Kottapalli P, Deepika C, Jyothi S, Mol R, Sadhana Y, Chander Reddy PN. Outbreak investigation of Elizabethkingia meningoseptica at a tertiary care hospital. J Paint Saf Infect Control. 2021;9(3):77-82. doi:10.4103/jpsic.jpsic_20_22
Kuo 2021	Kuo SC, Tan MC, Huang WC, et al. Susceptibility of Elizabethkingia spp. to commonly tested and novel antibiotics and concordance between broth microdilution and automated testing methods. J Antimicrob Chemother. 2021;76(3):653-658. doi:10.1093/jac/dkaa499
Lau 2016	Lau SKP, Chow WN, Foo CH, et al. Elizabethkingia anophelis bacteremia is associated with clinically significant infections and high mortality. Sci Rep. 2016;6:26045. doi:10.1038/srep26045
Lee 2021	Lee YL, Liu KM, Chang HL, et al. A dominant strain of Elizabethkingia anophelis emerged from a hospital water system to cause a three-year outbreak in a respiratory care center. J Hosp Infect. 2021;108:43-51. doi:10.1016/j.jhin.2020.10.025
Lee 2022	Lee YL, Liu KM, Chang HL, et al. The Evolutionary Trend and Genomic Features of an Emerging Lineage of Elizabethkingia anophelis Strains in Taiwan. Microbiol Spectr. 2022;10(1):e0168221. doi:10.1128/spectrum.01682-21
Lin 2009	Lin YT, Chiu CH, Chan YJ, et al. Clinical and microbiological analysis of Elizabethkingia meningoseptica bacteremia in adult patients in Taiwan. Scand J Infect Dis. 2009;41(9):628-634. doi:10.1080/00365540903089476
Lin 2018	Lin JN, Lai CH, Yang CH, Huang YH, Lin HH. Clinical manifestations, molecular characteristics, antimicrobial susceptibility patterns and contributions of target gene mutation to fluoroquinolone resistance in Elizabethkingia anophelis. J Antimicrob Chemother. 2018;73(9):2497-2502. doi:10.1093/jac/dky197
Maraki 2009	Maraki S, Scoulica E, Manoura A, Papageorgiou N, Giannakopoulou C, Galanakis E. A Chryseobacterium meningosepticum colonization outbreak in a neonatal intensive care unit. Eur J Clin Microbiol Infect Dis. 2009;28(12):1415-1419. doi:10.1007/s10096-009-0797-2
Moore 2016	Moore LSP, Owens DS, Jepson A, et al. Waterborne Elizabethkingia meningoseptica in Adult Critical Care. Emerg Infect Dis. 2016;22(1):9-17. doi:10.3201/eid2201.150139
Navon 2016	Navon L, Clegg WJ, Morgan J, et al. Notes from the Field: Investigation of Elizabethkingia anophelis Cluster - Illinois, 2014-2016. MMWR Morb Mortal Wkly Rep. 2016;65(48):1380-1381. doi:10.15585/mmwr.mm6548a6
Nievas 2022	Nievas J, Luz Ibañez M, Allende L, et al. Emergence of Elizabethkingia anophelis. First case of E. anophelis outbreak in a neonatal unit of a hospital in Argentina. Clin Infect Pract. 2022;13:100122. doi:10.1016/j.clinpr.2021.100122
Perrin 2017	Perrin A, Larsonneur E, Nicholson AC, et al. Evolutionary dynamics and genomic features of the Elizabethkingia anophelis 2015 to 2016 Wisconsin outbreak strain. Nat Commun. 2017;8(1):15483. doi:10.1038/ncomms15483
Pokrywka 1993	Pokrywka M, Viazanko K, Medvick J, et al. A Flavobacterium meningosepticum outbreak among intensive care patients. AJIC: American Journal of Infection Control. 1993;21(3):139-145. doi:10.1016/0196-6553(93)90005-O
Ratnamani 2013	Ratnamani M, Rao R. Elizabethkingia meningoseptica : Emerging nosocomial pathogen in bedside hemodialysis patients. Indian J Crit Care Med. 2013;17(5):304-307. doi:10.4103/0972-5229.120323
Sahoo 2019	Sahoo RK, Sahoo S, Das A, et al. A phylogenetic study of Elizabethkingia anophelis bloodstream isolates obtained from inpatients at a single medical center. Infect Control Hosp Epidemiol. 2019;40(10):1202-1204. doi:10.1017/ice.2019.213
Shailaja 2014	Shailaja VV, Reddy AK, Alimelu M, Sadanand LNR. Neonatal Meningitis by Multidrug Resistant Elizabethkingia meningosepticum Identified by 16S Ribosomal RNA Gene Sequencing. Int J Pediatr. 2014;2014:918907. doi:10.1155/2014/918907
Tai 2015	Tai PW, Tsai CY, Tsui KC, Huang CH. Elizabethkingia meningosepticum outbreak among patients using mechanical ventilator in a medical intensive care unit of a hospital in Northern Taiwan. J Microbiol Immunol Infect. 2015;48(2):S88.
Tai 2017	Tai IC, Liu TP, Chen YJ, Lien RI, Lee CY, Huang YC. Outbreak of Elizabethkingia meningoseptica sepsis with meningitis in a well-baby nursery. J Hosp Infect. 2017;96(2):168-171. doi:10.1016/j.jhin.2016.11.018
Tekerekoglu 2003	Tekerekoglu MS, Durmaz R, Ayan M, Cizmeci Z, Akinci A. Analysis of an outbreak due to Chryseobacterium meningosepticum in a neonatal intensive care unit. New Microbiol. 2003;26(1):57-63.
Teo 2013	Teo J, Tan SYY, Tay M, et al. First case of E anophelis outbreak in an intensive-care unit. Lancet Lond Engl. 2013;382(9895):855-856. doi:10.1016/S0140-6736(13)61858-9
Teo 2014	Teo J, Tan SYY, Liu Y, et al. Comparative Genomic Analysis of Malaria Mosquito Vector-Associated Novel Pathogen Elizabethkingia anophelis. Genome Biol Evol. 2014;6(5):1158-1165. doi:10.1093/gbe/evu094
Wang 2009	Wang JL, Chen ML, Lin YE, Chang SC, Chen YC. Association between contaminated faucets and colonization or infection by nonfermenting gram-negative bacteria in intensive care units in Taiwan. J Clin Microbiol. 2009;47(10):3226-3230. doi:10.1128/JCM.00034-09
Wang 2020	Wang L, Zhang X, Li D, et al. Molecular characteristics and antimicrobial susceptibility profiles of Elizabethkingia clinical isolates in Shanghai, China. Infect Drug Resist. 2020;13:247-256. doi:10.2147/IDR.S240963
Weaver 2010	Weaver KN, Jones RC, Albright R, et al. Acute emergence of Elizabethkingia meningoseptica infection among mechanically ventilated patients in a long-term acute care facility. Infect Control Hosp Epidemiol. 2010;31(1):54-58. doi:10.1086/649223
Yannelli 1999	Yannelli B, Koj IG, Cunha BA. Chryseobacterium meningosepticum bacteremia secondary to central intravenous line-related infection. Am J Infect Control. 1999;27(6):533-535. doi:10.1016/s0196-6553(99)70032-5
Yung 2018	Yung CF, Maiwald M, Loo LH, et al. Elizabethkingia anophelis and Association with Tap Water and Handwashing, Singapore. Emerg Infect Dis. 2018;24(9):1730-1733. doi:10.3201/eid2409.171843
